# Supplementary material for: Label-Free Differentiation of Cancer and Non-Cancer Cells Based on Machine-Learning-Algorithm-Assisted Fast Raman Imaging
Source: Biosensors (Basel). 2022 Apr 15;12(4):250. doi: 10.3390/bios12040250 (PMC9031282; doi:10.3390/bios12040250)
Supplement: Supplementary file 1 [file biosensors-12-00250-s001.zip]

Archive with 1 entries (1 files):
- biosensors-1662021-supplementary.pdf
